# Supplementary material for: Predicting leukemic transformation in myelodysplastic syndrome using a transcriptomic signature
Source: Front Genet. 2023 Oct 25;14:1235315. doi: 10.3389/fgene.2023.1235315 (PMC10634373; doi:10.3389/fgene.2023.1235315)
Supplement: Supplementary file 9 [file Table1.XLSX]

## Sheet: Supplmentary Table 1
gene symbol
A2M-AS1
AACS
AASS
ABCA5
ABCB1
ABCB7
ABHD18
ABI2
ABL2
ACCS
ACTR2
ADAM17
ADAM22
ADAM28
ADAM33
ADAT2
ADCY10P1
ADCY9
ADGRE2
ADH4
ADHFE1
ADPRM
AFF1
AFG3L1P
AFTPH-DT
AGAP4
AGFG1
AGO3
AGPAT4
AHI1
AHNAK
AHSA2P
AIF1L
AKAP10
AKAP13
AKAP17A
AKAP9
AKT3
ALCAM
ALMS1
ALPK1
AMMECR1L
ANAPC4
ANGEL2
ANKHD1
ANKIB1
ANKRD10
ANKRD10-IT1
ANKRD13A
ANKRD13D
ANKRD17
ANKRD20A11P
ANKRD20A5P
ANKRD36B
ANKRD36C
ANKRD49
ANOS1
ANP32A-IT1
ANTXR2
AOPEP
AP2A1
AP4B1
AP5B1
APH1B
APPBP2
ARFGEF1
ARHGAP32
ARHGAP35
ARHGEF1
ARHGEF17
ARHGEF40
ARHGEF6
ARID2
ARL10
ARL5B
ARMC8
ARMH3
ARPC5L
ARRDC2
ARSD
ASH1L
ASH1L-AS1
ASPH
ASPHD2
ASXL1
ASXL2
ATF6
ATF7IP
ATG12
ATG16L2
ATG2A
ATG2B
ATP2A2
ATP2B1-AS1
ATP8B1
ATR
ATXN2
ATXN3
B3GAT2
B4GALT6
BAALC
BAIAP2-DT
BCL11A
BEND5
BICD1
BICRA
BIN1
BIN3-IT1
BIRC2
BIRC6
BMPR1B
BMS1P1
BMS1P2
BOD1
BPTF
BRAF
BRD1
BRMS1L
BRWD1
BRWD3
BSPRY
BTAF1
BTBD11
BTBD7
BTF3
BTN3A1
C11orf80
C14orf28
C16orf72
C18orf54
C1orf21
C1orf52
C1QTNF3
C2CD2
C2orf49
C2orf49-DT
C2orf68
C5
C5orf15
C5orf24
C8orf44
C9orf64
CA5BP1
CACFD1
CACHD1
CACNB2
CACNB3
CAHM
CAPN1
CASC15
CASK
CASP2
CBFA2T2
CBFA2T3
CBLB
CCAR1
CCDC14
CCDC146
CCDC152
CCDC163
CCDC18
CCDC18-AS1
CCDC71
CCDC93
CCDC9B
CCNB1IP1
CCNL1
CCNL2
CCSAP
CCSER1
CCSER2
CCZ1B
CD99P1
CDADC1
CDC14A
CDC42-IT1
CDK12
CDK13
CDK19
CDK6
CDYL2
CEBPG
CELF2
CENATAC
CEP126
CEP162
CEP192
CEP290
CEP350
CEP95
CERK
CERT1
CFAP44
CFAP70
CGAS
CGGBP1
CHCHD7
CHD2
CHD6
CHM
CHST11
CIITA
CKMT2-AS1
CLDN12
CLMN
CLOCK
CMBL
CMTM4
CNOT4
CNOT6L
CNST
CNTRL
COA5
COA8
COCH
COG3
COL24A1
COPG2IT1
COX10-AS1
COX19
COX20
CRACR2A
CRAMP1
CREBRF
CRIM1
CROCCP2
CROT
CSAD
CSNK1G2
CSRP2
CTC-338M12.4
CTDSP2
CTNNBIP1
CTSO
CUX1
CYLD
CYP3A4
D2HGDH
DAPP1
DBT
DCAF8
DCLRE1C
DCUN1D2
DDHD2
DDO
DDX17
DDX52
DDX59
DELE1
DENND1B
DENND5A
DGCR2
DGKE
DGKQ
DHX36
DIAPH2
DICER1
DIP2A
DIS3L2
DKFZP586I1420
DLG1
DLG5
DLGAP4
DMC1
DNAAF9
DNAJC1
DNAJC16
DNAJC3
DNASE1
DND1
DNHD1
DNMT3A
DOCK1
DOCK11
DOCK2
DOCK5
DOCK7
DOP1A
DPH5
DSE
DUSP22
DYNC1LI2
DYNC2I1
DYNLT2
DYRK1A
DYRK2
DZANK1
DZIP3
E2F3
EBLN2
EDRF1
EFCAB14
EFHC1
EGFEM1P
EGR1
EIF3E
EIF4A1
ELK4
ELP2
EMSY
ENTPD4
EPC1
EPG5
EPM2AIP1
ERCC5
ERCC6L2
ERG
ERLIN1
ERMARD
ERV3-2
ERVK13-1
ESYT2
EXOC1
EXTL3-AS1
EZH1
F11R
F2RL2
FAM135A
FAM13A-AS1
FAM13B
FAM161B
FAM184B
FAM185A
FAM214A
FAM219B
FAM223B
FANCM
FASTKD1
FBXL20
FBXO30-DT
FBXO33
FBXO41
FBXO42
FBXW12
FBXW2
FCF1
FDFT1
FGD3
FGFR1
FHIP2A
FKBP14
FLJ37453
FLJ42627
FLNB
FLT1
FLT3
FNBP1
FNBP4
FNTB
FOSL2
FOXJ3
FOXK1
FOXP1
FOXP1-IT1
FRG1BP
FRG1HP
FRY
FRYL
FTX
FUBP1
FUT11
FUT8-AS1
GALK2
GAN
GAPT
GARS1-DT
GAS6-AS1
GATA2-AS1
GATC
GBP2
GDAP2
GHRLOS
GIT2
GLIPR1
GNAQ
GNE
GNPDA2
GOLGA7
GOLGA8A
GOLGA8N
GOLGB1
GON4L
GPAT3
GPATCH2L
GPHN
GPLD1
GPN2
GPR1
GPR141
GPR171
GPR89B
GRAMD1C
GS1-124K5.11
GTF2H2B
GTF2H3
GTSE1
GUCA1B
GUCY1A1
GUSBP1
GUSBP14
GUSBP4
GXYLT1
HAUS2
HCFC2
HCG11
HDHD2
HEATR5B
HECTD4
HELB
HELQ
HELZ
HERC1
HERC2
HERC2P7
HHAT
HHEX
HIC2
HIF1AN
HINT3
HIPK3
HIVEP2
HMBOX1
HMGCR
HNRNPA0
HOMER1
HOXA3
HOXA7
HOXB3
HOXB-AS1
HOXB-AS3
HSD17B7
HYMAI
IAH1
IFFO1
IFIT5
IFNAR2
IFT81
IGIP
IKBKB
IL11RA
INO80D
INPP5B
INPP5E
INPP5F
INSIG2
INSR
INTS6L
INTS8
INTU
IPO5P1
IQCH-AS1
IRAG2
IRF1-AS1
IST1
ITFG1
ITM2C
ITPK1-AS1
ITPKB
ITPRIPL2
JAKMIP2
JAM2
JARID2
KANSL1L
KAT6A
KAT6B
KATNAL1
KCNK17
KCNMB4
KCNQ1OT1
KDM5B
KDM5C
KHDC4
KIAA0753
KIAA1549
KIAA1958
KIDINS220
KIF1B
KIT
KLC1
KLF3-AS1
KLF6
KLF7
KLF8
KLHL20
KLHL24
KLHL3
KLHL36
KLHL42
KMT2A
KMT2D
KMT2E
KMT5B
KPNA5
KRBA2
KRBOX4
L3MBTL1
L3MBTL3
L3MBTL4
LATS2
LAYN
LEAP2
LEMD3
LINC00173
LINC00205
LINC00260
LINC00342
LINC00537
LINC00653
LINC00663
LINC00893
LINC00963
LINC00997
LINC01122
LINC01137
LINC01184
LINC01252
LINC01341
LINC01410
LINC02035
LINC02076
LINC02249
LINC02591
LINC02754
LINC02802
LMBR1L
LNPEP
LOC100128108
LOC100128288
LOC100130992
LOC100133315
LOC100289230
LOC100289333
LOC100505549
LOC100505716
LOC100505728
LOC100505915
LOC100506282
LOC100506639
LOC100506730
LOC100506990
LOC100507507
LOC101927166
LOC101927647
LOC101929165
LOC102723458
LOC102723665
LOC102723722
LOC105369228
LOC105370569
LOC105371472
LOC105374584
LOC105375218
LOC105377320
LOC105377938
LOC105378367
LOC105378688
LOC105379173
LOC105379250
LOC105379752
LOC114224
LOC155060
LOC202181
LOC286437
LOC389765
LOC401261
LOC441204
LOC441242
LOC642361
LOC644656
LOC654780
LOC728392
LOC729732
LPAR2
LPIN1
LRCH1
LRCH3
LRIG2
LRP5L
LRP8
LRRC1
LRRC37A2
LRRC37A3
LRRC37A4P
LRRC37B
LRRC69
LRRFIP1
LRRK1
LSM14A
LUC7L3
LUZP1
LYSMD2
LYST
MACF1
MACIR
MACROH2A1
MAGEE1
MAGEF1
MALAT1
MAMDC2
MAML3
MAN1A2
MAN1B1-DT
MAN2A1
MANBA
MAP3K2
MAP3K20
MAP3K21
MAP3K7
MAP4
MAPK1
MAPKBP1
MARCHF6
MARF1
MAST4
MAT2A
MAU2
MAVS
MBD4
MBP
MCL1
MCM3AP-AS1
MCTP2
MDM4
MEAK7
MECR
MED13
MED6
MEGF6
MEIOC
MELTF
METTL14
METTL25
METTL7A
MFSD11
MFSD4B
MFSD8
MGAT4A
MGAT5
MICA
MINDY1
MIPEPP3
MIR181A2HG
MIR23AHG
MIR29B2CHG
MIR3142HG
MIR3682
MIR4458HG
MIR570HG
MIR99AHG
MIRLET7D
MMGT1
MMUT
MN1
MNT
MON1B
MORN3
MOSMO
MPHOSPH8
MPHOSPH9
MPRIP-AS1
MR1
MROH6
MSH3
MSI2
MSRB3
MTF1
MTF2
MTHFD2L
MTMR9
MTRF1
MTRR
MYCBP2
MYH3
MYLIP
MYLK4
MYO1C
MYO1G
MYOZ3
MZT2B
N4BP2L2
N4BP2L2-IT2
NAA25
NAA30
NAA35
NAB1
NACA4P
NAPB
NBEA
NBPF1
NCKAP1L
NCOA3
NCOA6
NCOA7
NDUFS8
NDUFV2-AS1
NEAT1
NEK1
NEK5
NEK8
NF1
NFAT5
NFATC2IP
NFIL3
NFKBID
NFKBIZ
NIFK-AS1
NIN
NINJ2-AS1
NIPAL3
NISCH
NKTR
NLN
NLRC3
NLRP3
NMD3
NOL4L
NOMO3
NOP53
NOTCH1
NOTCH2NLA
NPFFR1
NPR3
NPTN-IT1
NR6A1
NREP
NSD3
NSMAF
NSMCE4A
NSRP1
NSUN6
NTNG2
NUBPL
NUDT3
NUFIP2
NUMB
NUMBL
NUP58
NUTM2B-AS1
OCLN
OFD1
OGA
OGT
OIP5-AS1
ORAI2
ORC2
OTUD3
OTUD4
P2RX7
PACS2
PAFAH1B1
PAFAH1B2
PAM
PAN3
PAN3-AS1
PARTICL
PAXBP1
PAXBP1-AS1
PAXIP1-DT
PBXIP1
PCBD2
PCDHGA4
PCDHGA8
PCF11
PCGF3
PCM1
PCMTD1
PCNX1
PCNX2
PDCD4-AS1
PDE4D
PDPK1
PECR
PELI2
PFKFB2
PGAP1
PGF
PGGHG
PGM5-AS1
PHC1
PHC3
PHF14
PHF20L1
PHF21A
PHGDH
PHTF1
PHYKPL
PIAS2
PIGG
PIGN
PIK3R1
PJVK
PKNOX1
PLAU
PLCB1
PLCL2
PML
PMS2P5
PNISR
PNN
PNRC2
PODNL1
POGLUT1
POLG
POLI
POLR2J4
POM121
POMT1
POU6F1
PPFIA1
PPFIBP1
PPM1K
PPP1R12B
PPP1R16B
PPP1R3E
PPP2R5A
PPP6R2
PPTC7
PPWD1
PRDM10
PRDM16
PRDM2
PRDX6-AS1
PRKAB2
PRKAR2A
PRKCH
PRKCZ
PRPF38B
PRR11
PRR14L
PSMD6-AS2
PTAR1
PTEN
PTGER2
PTOV1-AS2
PTTG1IP
PUM1
PUM2
PURA
PURB
PUS10
QSOX2
RAB11FIP2
RAB11FIP3
RAB12
RAB22A
RAB34
RAB37
RAB3D
RAB3GAP2
RAB40C
RAB7B
RAB9B
RAD51-AS1
RAD52
RAI1
RALGAPA2
RAMP2-AS1
RASAL3
RASEF
RASGEF1A
RASSF2
RASSF8-AS1
RBM14
RBM22
RBM25
RBM4
RBM5
RBMXL1
RBPJ
RC3H1
RCOR3
RDH5
RDX
RELCH
RERE
REV1
RHOH
RIMKLB
RLF
RNF103
RNF111
RNF146
RNF168
RNF170
RNF19A
RNF44
RNPC3
ROBO4
RPA4
RPL32P3
RPL36A
RPL5
RPRD2
RPS10P7
RPS16P5
RRN3P1
RRN3P3
RSKR
RSRC2
RSRP1
RUFY2
RUNX1-IT1
RUNX3
RUSC1-AS1
S100PBP
SALL2
SAMD12
SAMD4B
SANBR
SARM1
SATB1
SBF1
SBF2
SBNO1
SCAF11
SCD5
SCML4
SCYL3
SDCCAG8
SDR39U1
SEC14L1P1
SEC16A
SEC31B
SELL
SEPSECS
SEPSECS-AS1
SERTAD2
SETD1B
SETD4
SETD5
SETD6
SFPQ
SFTPB
SFXN3
SGSM2
SH2B2
SH3GLB1
SHANK3
SIAH1
SIDT1
SIN3A
SLC15A2
SLC16A5
SLC16A7
SLC22A16
SLC22A3
SLC24A1
SLC25A16
SLC25A25-AS1
SLC25A29
SLC25A36
SLC25A44
SLC25A45
SLC26A6
SLC33A1
SLC35E1
SLC35E2A
SLC35E3
SLC35G2
SLC37A3
SLC38A1
SLC39A10
SLC39A6
SLC4A1AP
SLC6A16
SLC7A6OS
SLCO3A1
SLCO5A1
SLF2
SLFN5
SLITRK4
SLITRK5
SLX4IP
SMAD4
SMCR8
SMIM3
SMURF1
SNHG5
SNORA21
SNRK-AS1
SNRPN
SNTB1
SNW1
SNX1
SNX20
SOAT1
SOCS4
SOCS7
SOGA1
SORBS1
SORL1
SPATA6
SPDYE1
SPDYE2
SPEN
SPG11
SPN
SPTBN1
SRGAP2
SRSF6
SS18L1
SSBP3-AS1
ST18
STAMBPL1
STARD9
STEEP1
STK3
STK35
STK38
STMN3
STX16
STX17
SUGP2
SUN2
SYDE1
SYF2
SYMPK
SYNC
SYNCRIP
SYNE1
SYNJ2
SYNJ2BP
SYNRG
SYT11
SZT2
TAF4
TALAM1
TAMM41
TAOK3
TARBP1
TASL
TASOR
TASOR2
TBC1D24
TBRG1
TCEA2
TCF7
TCP11L2
TEC
TENT4A
TFAP2E
TFEC
TGFBRAP1
THADA
THAP6
THOC2
THSD7A
THUMPD3-AS1
TIGD7
TLCD5
TLR3
TM2D3
TM9SF3
TMED8
TMEM106A
TMEM161B-AS1
TMEM167B
TMEM168
TMEM185A
TMEM245
TMEM260
TMEM41B
TMEM44
TMEM44-AS1
TMEM63A
TMEM71
TMEM87A
TMIGD2
TMOD2
TMTC3
TNFAIP8L1
TNFRSF10D
TNFSF13B
TNFSF4
TNKS
TNRC6A
TOR1AIP1
TP73-AS1
TPBG
TPM2
TPM4
TPP2
TPR
TPT1-AS1
TRA2A
TRAF3IP3
TRAF5
TRAF6
TRAK1
TRAPPC10
TRERF1
TRIM23
TRIM24
TRIM38
TRIM44
TRIM56
TRIM73
TRIO
TRIP11
TRO
TRPM7
TRPS1
TSC1
TSC22D1-AS1
TSPYL2
TSR1
TTC17
TTF1
TTYH2
TUG1
TUT4
UACA
UBA7
UBE2G1
UBE2W
UBE3B
UBE4A
UBIAD1
UBN2
UBQLN4
UBR5-AS1
UBTD2
UBXN2A
UCN
ULK4
UNC119B
UNKL
UPF3B
UQCC1
USF3
USO1
USP24
USP27X
USP34
USP37
USP49
USP53
USP7
USP8
UVSSA
VAMP1
VAMP4
VAV3
VPS13B
VPS36
WASHC1
WASHC5
WASL
WDFY2
WDPCP
WDR17
WDR35
WDR37
WDR48
WDR5B
WHAMM
WNT2B
WT1
XRCC2
YEATS2
YPEL1
YPEL5
ZADH2
ZBED5
ZBED6
ZBTB1
ZBTB14
ZBTB20
ZBTB26
ZBTB3
ZBTB43
ZBTB5
ZBTB8A
ZC3H12B
ZC3H13
ZC3H6
ZC3H7B
ZC3HAV1
ZDHHC8
ZEB1
ZEB1-AS1
ZFAND5
ZFC3H1
ZFP14
ZFP36L2
ZFP90
ZFTA
ZKSCAN1
ZKSCAN8
ZMIZ1
ZMYM2
ZMYM4
ZNF10
ZNF101
ZNF131
ZNF135
ZNF136
ZNF137P
ZNF14
ZNF141
ZNF148
ZNF160
ZNF165
ZNF17
ZNF180
ZNF182
ZNF189
ZNF204P
ZNF222
ZNF223
ZNF225
ZNF230
ZNF248
ZNF252P
ZNF26
ZNF260
ZNF264
ZNF266
ZNF274
ZNF275
ZNF286A
ZNF292
ZNF322
ZNF333
ZNF334
ZNF337
ZNF346
ZNF350
ZNF354B
ZNF37A
ZNF37BP
ZNF397
ZNF404
ZNF418
ZNF430
ZNF439
ZNF44
ZNF443
ZNF445
ZNF45
ZNF469
ZNF471
ZNF493
ZNF510
ZNF514
ZNF551
ZNF558
ZNF559
ZNF568
ZNF571
ZNF573
ZNF575
ZNF577
ZNF587
ZNF592
ZNF597
ZNF600
ZNF605
ZNF606
ZNF611
ZNF615
ZNF621
ZNF638
ZNF652
ZNF660
ZNF662
ZNF664
ZNF669
ZNF671
ZNF678
ZNF684
ZNF70
ZNF700
ZNF701
ZNF709
ZNF721
ZNF75D
ZNF764
ZNF767P
ZNF77
ZNF782
ZNF789
ZNF790-AS1
ZNF791
ZNF793
ZNF8
ZNF808
ZNF81
ZNF84
ZNF85
ZNF879
ZNF91
ZNRD1ASP
ZRANB1
ZRANB2
ZSCAN2
ZSCAN29
ZSCAN30
ZXDB
ZXDC
ZZZ3
